# Supplementary material for: Thermal phenomena and size effects of Mg powder in combustion process
Source: PLoS One. 2024 Sep 16;19(9):e0310185. doi: 10.1371/journal.pone.0310185 (PMC11404785; doi:10.1371/journal.pone.0310185)
Supplement: S2 File — Raw graph data of Figs 5 and 7. (XLSX) [file pone.0310185.s002.xlsx]

## Sheet: Fig 5
Time (sec)	75 μm
1	300
2	302
3	304
4	305
5	305
6	306
7	307
8	307
9	308
10	308
11	309
12	310
13	312
14	315
15	317
16	320
17	321
18	322
19	323
20	324
21	325
22	326
23	326
24	328
25	329
26	331
27	332
28	334
29	336
30	338
31	340
32	343
33	345
34	347
35	349
36	350
37	358
38	425
39	475
40	525
41	575
42	650
43	725
44	785
45	825
46	867
47	900
48	950
49	957
50	968
51	981
52	970
53	971
54	972
55	973
56	974

## Sheet: Fig 7
Time (sec)	75 μm	100 μm	150 μm
0	0	0	0
30	20.66	26.66	2.7
60	35.33	30	23
90	38	34	30.66
120	38.66	34.33	32
